# Supplementary material for: Hyperammonaemia in Dogs Presenting with Acute Epileptic Seizures—More than Portosystemic Shunts
Source: Animals (Basel). 2025 Aug 30;15(17):2558. doi: 10.3390/ani15172558 (PMC12427340; doi:10.3390/ani15172558)
Supplement: Supplementary file 1 [file animals-15-02558-s001.zip]

Archive with 1 entries (1 files):
- animals-3750817-supplementary.pdf
